# Supplementary material for: Rivastigmine Regulates the HIF-1α/VEGF Signaling Pathway to Induce Angiogenesis and Improves the Survival of Random Flaps in Rats
Source: Front Pharmacol. 2022 Jan 21;12:818907. doi: 10.3389/fphar.2021.818907 (PMC8814337; doi:10.3389/fphar.2021.818907)
Supplement: Supplementary file 1 [file Table1.XLS]

## Sheet: Sheet1
	Flap survival rate
		control group	51.25	51.25	50.45	49.25	52.14	48.32
		Riv-L group	73.45	71.23	72.25	71.25	68.45	82.11
		Riv-H group	88.12	87.25	90.12	92.12	89.25	88.12
											156	106	75	56	72	65
					approximately 0.95 square millimeter area （200×）						164.211	111.579	78.9474	58.9474	75.7895	68.4211
	Microvessel density（MVD in ZoneII)
		control group	7.36842	8.42105	6.31579	6.31579	9.47368	8.42105
		Riv-L group	12.6316	10.5263	11.5789	13.6842	16.8421	13.6842
		Riv-H group	24.2105	21.0526	18.9474	15.79	30.5263	26.31
	Neutrophil infiltration density
		control group	176.842	163.158	150.526	187.368	164.211	152.632
		Riv-L group	123.158	132.632	117.895	129.474	107.368	111.579
		Riv-H group	101.053	78.9474	90.5263	84.2105	75.7895	68.4211
	SOD
		control group	20.15	23.23	21.12	18.2	21.23	26.45
		Riv-L group	51.23	60.12	51.23	45.12	47.12	49.63
		Riv-H group	87.238	72.32	88.65	77.12	70.98	75.14
	MDA
		control group	79.25	71.12	78.25	75.65	70.58	76.12
		Riv-L group	58.12	53.23	55.17	47.65	47.23	44.12
		Riv-H group	20.23	28.32	25.12	24.15	27.12	23.23
	Laser Doppler imaging in ZoneII
		control group	58.8	159.5	108	36.5	51.8	35.5
		Riv-L group	112.7	124.8	121.2	127.9	176.2	129.3
		Riv-H group	212.1	195.3	213	194.7	225.3	251.5
	VEGF	control group	800	918	687	469	810	1048
		Riv-L group	1850	1620	1450	1262	1108	1450
		Riv-H group	2100	2235	2412	3018	2410	2528
	cd34	control group	850	975	850	750	858	779
		Riv-L group	1910	1718	1810	1680	1920	1748
		Riv-H group	2250	2780	2880	2540	3240	2814
	HIF-1α	control group	1080	965	1090	978	950	956
		Riv-L group	2800	2780	2590	1941	2070	2134
		Riv-H group	2980	3060	3176	3290	3021	3270
	IL-18	control group	2050	2480	2156	2260	2014	2250
		Riv-L group	1680	1786	1870	1370	1580	1427
		Riv-H group	925	810	905	840	850	948
	IL-1β	control group	1750	1560	1480	1640	1756	1423
		Riv-L group	710	647	746	608	702	786
		Riv-H group	457	435	454	450	358	379
